# Supplementary material for: Medroxyprogesterone promotes neuronal survival after cerebral ischemic stroke by inhibiting PARthanatos
Source: Front Pharmacol. 2025 Feb 13;16:1487436. doi: 10.3389/fphar.2025.1487436 (PMC11865058; doi:10.3389/fphar.2025.1487436)
Supplement: Supplementary file 1 [file DataSheet1.zip]

Archive with 3 entries (3 files):
- Supplementary Material.docx
- Table 1.docx
- Table 2.docx
